# Supplementary material for: In Silico Identification of Possible Inhibitors for Protein Kinase B (PknB) of Mycobacterium tuberculosis
Source: Molecules. 2021 Oct 12;26(20):6162. doi: 10.3390/molecules26206162 (PMC8541300; doi:10.3390/molecules26206162)
Supplement: Supplementary file 1 [file molecules-26-06162-s001.zip]

Archive with 1 entries (1 files):
- molecules-1400739-supplementary.pdf
